# Supplementary material for: Coexpression and Transcriptome analyses identify active Apomixis-related genes in Paspalum notatum leaves
Source: BMC Genomics. 2020 Jan 28;21:78. doi: 10.1186/s12864-020-6518-z (PMC6986084; doi:10.1186/s12864-020-6518-z)
Supplement: Supplementary file 12 — Additional file 12: Table S4. Functional classification of the 89 differentially expressed and/or specific putative apomixis-controlling region (ACR) transcripts. [file 12864_2020_6518_MOESM12_ESM.xlsx]

## Sheet: Planilha1
Transcript	Classification	Annotation	E-value	GO terms
TR10338|c2_g6_i1	specific to the 4X apo	hypothetical protein SORBIDRAFT_02g035520 [Sorghum bicolor]	5.4e-85	F:ATP binding; P:carbohydrate metabolic process; P:glutamate metabolic process; F:GMP synthase (glutamine-hydrolyzing) activity; F:pyrophosphatase activity; P:GMP biosynthetic process; P:purine nucleobase metabolic process; F:hydrolase activity, hydrolyzing O-glycosyl compounds
TR39344|c0_g2_i1	specific to the 4X apo	Os12g0540000	1.5e-91	0
TR33131|c0_g2_i1	specific to the 4X apo	serine threonine kinase	5.4e-37	F:ATP binding; F:protein kinase activity; P:protein phosphorylation; P:response to stress
TR68751|c0_g3_i1	specific to the 4X apo	hypothetical protein SORBIDRAFT_10g007690	5.4e-17	0
TR40844|c0_g1_i1	specific to the 4X apo	---NA---	---NA---	---NA---
TR11939|c0_g1_i1	specific to the 4X apo	alpha-amylase precursor [Zea mays]	5.8e-52	P:sucrose catabolic process; F:alpha-amylase activity; F:calcium ion binding; C:integral component of membrane; C:cytoplasmic, membrane-bounded vesicle; P:starch catabolic process
TR55256|c0_g1_i1	specific to the 4X apo	cytokinin-O-glucosyltransferase 2	0	P:flavonoid glucuronidation; F:quercetin 3-O-glucosyltransferase activity; C:intracellular membrane-bounded organelle; F:quercetin 7-O-glucosyltransferase activity; P:flavonoid biosynthetic process
TR39900|c1_g1_i1	specific to the 4X apo	---NA---	---NA---	---NA---
TR15904|c1_g2_i1	specific to the 4X apo	hypothetical protein SORBIDRAFT_10g023600 [Sorghum bicolor]	1.1e-34	C:nucleus; F:DNA binding; C:transcription factor complex; F:transcription factor activity, sequence-specific DNA binding; C:mitochondrion; P:regulation of transcription, DNA-templated; P:regulation of transcription, DNA-templated
TR32537|c0_g1_i1	specific to the 4X apo	---NA---	-	0
TR56137|c0_g2_i1	specific to the 4X apo	hypothetical protein SORBIDRAFT_10g009380	4e-33	0
TR37288|c0_g1_i1	specific to the 4X apo	---NA---	---NA---	---NA---
TR22143|c0_g1_i1	specific to the 4X apo	hypothetical protein SORBIDRAFT_04g034140 [Sorghum bicolor]	1e-70	F:alpha-amylase activity; F:calcium ion binding; C:integral component of membrane; P:starch metabolic process; P:sucrose metabolic process
TR13119|c0_g1_i1	specific to the 4X apo	hypothetical protein SORBIDRAFT_04g027540 [Sorghum bicolor]	5.9e-146	F:DNA binding
TR67721|c1_g1_i1	specific to the 4X apo	---NA---	-	0
TR63882|c0_g3_i1	specific to the 4X apo	cell division cycle 23	1.3e-27	P:cell division; P:regulation of unidimensional cell growth; P:regulation of mitotic metaphase/anaphase transition; C:anaphase-promoting complex; C:mitochondrion; P:embryo sac egg cell differentiation; P:DNA endoreduplication; P:transcription factor import into nucleus; P:regulation of defense response; P:regulation of DNA endoreduplication
TR37466|c0_g1_i1	specific to the 4X apo	---NA---	---NA---	---NA---
TR12957|c0_g1_i1	specific to the 4X apo	hypothetical protein OsI_22102 [Oryza sativa Indica Group]	0	P:transcription, DNA-templated; P:ribosome biogenesis; P:UDP-glucose metabolic process; C:ribosome; P:starch metabolic process; P:sucrose metabolic process; P:regulation of transcription from RNA polymerase II promoter; P:translation; C:nucleus; F:structural constituent of ribosome; C:membrane; P:regulation of DNA-templated transcription, elongation; F:cellulose synthase (UDP-forming) activity; P…
TR23995|c0_g2_i1	specific to the 4X apo	---NA---	-	0
TR52704|c1_g1_i1	specific to the 4X apo	HOTHEAD precursor	5.6e-42	F:oxidoreductase activity, acting on CH-OH group of donors; F:flavin adenine dinucleotide binding; F:lyase activity; C:cytoplasmic, membrane-bounded vesicle; P:oxidation-reduction process
TR13190|c0_g1_i1	specific to the 4X apo	---NA---	-	0
TR44865|c0_g1_i1	specific to the 4X apo	---NA---	-	0
TR54223|c0_g1_i1	specific to the 4X apo	water channel	9.8e-65	P:water transport; C:plasmodesma; F:glycerol channel activity; P:glycerol transport; P:ion transmembrane transport; C:integral component of membrane; F:water channel activity; C:vacuole; C:plasma membrane
TR31130|c0_g1_i1	specific to the 4X apo	---NA---	---NA---	---NA---
TR55031|c0_g1_i1	specific to the 4X apo	Copper transport ATOX1	8.3e-23	F:metal ion binding; P:metal ion transport
TR281|c0_g2_i1	specific to the 4X apo	---NA---	-	0
TR17477|c0_g1_i1	specific to the 4X apo	---NA---	-	0
TR27646|c0_g1_i1	specific to the 4X apo	WRKY transcription factor	3.5e-13	F:transcription factor activity, sequence-specific DNA binding; P:regulation of transcription, DNA-templated; F:sequence-specific DNA binding
TR49945|c1_g2_i1	specific to the 4X apo	uncharacterized protein LOC100191330	7.7e-44	F:nucleotide binding; F:transferase activity, transferring glycosyl groups; F:DNA-directed RNA polymerase activity; C:DNA-directed RNA polymerase V complex; P:transcription, DNA-templated; C:DNA-directed RNA polymerase IV complex
TR19916|c0_g2_i1	specific to the 4X apo	PREDICTED: uncharacterized protein R106-like	4.4e-13	P:biological_process
TR34769|c0_g2_i1	specific to the 4X apo	---NA---	---NA---	---NA---
TR8213|c0_g1_i1	specific to the 4X apo	---NA---	-	0
TR44413|c0_g2_i1	specific to the 4X apo	---NA---	---NA---	---NA---
TR3760|c1_g1_i1	specific to the 4X apo	PREDICTED: mitochondrial chaperone BCS1-like [Brachypodium distachyon]	9.5e-45	F:nucleotide binding
TR3538|c0_g1_i1	specific to the 4X apo	---NA---	-	0
TR15829|c0_g1_i1	specific to the 4X apo	PREDICTED: wall-associated receptor kinase 4-like [Brachypodium distachyon]	3.8e-79	F:nucleotide binding; F:ion binding; C:cytoplasmic, membrane-bounded vesicle; F:protein kinase activity; P:phosphorylation
TR55936|c0_g2_i1	specific to the 4X apo	---NA---	-	0
TR55936|c0_g1_i1	specific to the 4X apo	---NA---	-	0
TR44413|c0_g1_i1	specific to the 4X apo	---NA---	---NA---	---NA---
TR15305|c0_g1_i1	specific to the 4X apo	hypothetical protein SORBIDRAFT_06g015070 [Sorghum bicolor]	3.1e-16	F:zinc ion binding; F:metal ion binding; C:cytoplasmic, membrane-bounded vesicle
TR17246|c0_g1_i1	specific to the 2X sex	hypothetical protein OsI_09011 [Oryza sativa Indica Group]	1.2e-28	F:DNA binding; P:metabolic process; F:protein dimerization activity; F:amino acid binding
TR23608|c0_g1_i1	specific to the 2X sex	unknown [Zea mays]	7.6e-79	F:oxidoreductase activity, acting on CH-OH group of donors; F:flavin adenine dinucleotide binding; F:lyase activity; C:cytoplasmic, membrane-bounded vesicle; P:oxidation-reduction process
TR2729|c0_g1_i1	specific to the 2X sex	---NA---	---NA---	---NA---
TR19740|c4_g1_i1	specific to the 2X sex	hypothetical protein SORBIDRAFT_04g037130 [Sorghum bicolor]	0	F:hydrolase activity, acting on ester bonds; P:metabolic process; C:cytoplasmic, membrane-bounded vesicle
TR12758|c0_g1_i1	specific to the 2X sex	uncharacterized protein LOC100275168 [Zea mays]	3.3e-58	F:DNA binding; P:regulation of transcription, DNA-templated
TR12957|c0_g2_i1	specific to the 2X sex	hypothetical protein OsJ_20538 [Oryza sativa Japonica Group]	3.1e-89	F:structural constituent of ribosome; C:membrane; P:regulation of transcription, DNA-templated; P:ribosome biogenesis; F:cellulose synthase (UDP-forming) activity; P:cellulose biosynthetic process; P:UDP-glucose metabolic process; C:ribosome; P:starch metabolic process; P:sucrose metabolic process; P:translation
TR45777|c2_g1_i1	specific to the 2X sex	unknown [Zea mays]	4.8e-48	F:inorganic diphosphatase activity; P:proton transport; P:transmembrane transport; P:oxidative phosphorylation; C:integral component of membrane; F:hydrogen-translocating pyrophosphatase activity
TR14071|c0_g1_i1	specific to the 2X sex	---NA---	---NA---	---NA---
TR15289|c0_g1_i1	specific to the 2X sex	Os12g0640700 [Oryza sativa Japonica Group]	7e-39	F:nucleotide binding; C:cytoplasmic, membrane-bounded vesicle; P:serine family amino acid metabolic process; F:protein serine/threonine kinase activity; P:protein phosphorylation; C:plasma membrane
TR13836|c1_g1_i1	specific to the 4X sex	Os04g0461000 [Oryza sativa Japonica Group]	2.3e-67	F:DNA binding
TR67726|c1_g2_i1	specific to the 4X sex	---NA---	---NA---	---NA---
TR16970|c0_g1_i1	specific to the 4X sex	1,4-beta-D-mannan endohydrolase precursor [Zea mays]	3.5e-116	P:substituted mannan metabolic process; P:negative regulation of transcription, DNA-templated; P:mannan catabolic process; P:galactolipid biosynthetic process; P:mannose metabolic process; C:cytoplasmic, membrane-bounded vesicle; P:fructose metabolic process; C:extracellular region; P:cellular response to phosphate starvation; F:mannan endo-1,4-beta-mannosidase activity
TR200|c0_g2_i1	specific to the 4X sex	hypothetical protein SORBIDRAFT_04g036880 [Sorghum bicolor]	1.7e-70	F:transferase activity, transferring acyl groups other than amino-acyl groups; C:membrane; P:fatty acid biosynthetic process
TR1723|c0_g2_i1	specific to the 4X sex	hypothetical protein SORBIDRAFT_09g026180 [Sorghum bicolor]	0	F:ATP binding; C:integral component of membrane; C:cytoplasmic, membrane-bounded vesicle; P:serine family amino acid metabolic process; F:protein serine/threonine kinase activity; P:protein phosphorylation
TR16446|c0_g2_i1	specific to the 4X sex	predicted protein [Hordeum vulgare subsp. vulgare]	4.6e-55	P:L-glutamate transmembrane transport; F:L-lysine transmembrane transporter activity; F:antiporter activity; P:L-glutamate import; C:integral component of membrane; P:L-lysine transmembrane transport; P:L-arginine import; F:L-glutamate transmembrane transporter activity
TR18041|c2_g1_i1	DEG between (2X sex and 4X apo) and (4X apo and 4X sex) and (2X sex and 4X sex)	Os02g0796600	4.9e-11
TR44963|c0_g1_i1	DEG between (2X sex and 4X apo) and (4X apo and 4X sex) and (2X sex and 4X sex)	---NA---	---NA---
TR26604|c2_g1_i1	DEG between (2X sex and 4X apo) and (2X sex and 4X sex)	---NA---	---NA---
TR42302|c0_g1_i1	DEG between (2X sex and 4X apo) and (2X sex and 4X sex)	unknown [Zea mays]	1.2e-75	F:ATP binding; C:integral component of membrane; P:serine family amino acid metabolic process; F:protein serine/threonine kinase activity; P:protein phosphorylation; F:polysaccharide binding
TR60406|c1_g1_i1	DEG between (2X sex and 4X apo) and (2X sex and 4X sex)	---NA---	0
TR69367|c2_g1_i1	DEG between (2X sex and 4X apo) and (2X sex and 4X sex)	---NA---	---NA---
TR737|c1_g2_i1	DEG between (2X sex and 4X apo) and (2X sex and 4X sex)	---NA---	---NA---
TR10628|c2_g2_i1	DEG between (2X sex and 4X apo) and (4X apo and 4X sex)	hypothetical protein SORBIDRAFT_04g034730 [Sorghum bicolor]	1.3e-15	F:ATPase activity; F:ATP binding; F:microtubule motor activity; P:metabolic process; C:kinesin complex; P:microtubule-based movement; C:microtubule; F:microtubule binding
TR26585|c3_g1_i1	DEG between (2X sex and 4X apo) and (4X apo and 4X sex)	groundhog 7	2.4e-51	P:single-organism process
TR61414|c0_g2_i1	DEG between (2X sex and 4X apo) and (4X apo and 4X sex)	cytokinin-O-glucosyltransferase 2	1.8e-94	P:flavonoid glucuronidation; F:quercetin 3-O-glucosyltransferase activity; C:intracellular membrane-bounded organelle; F:quercetin 7-O-glucosyltransferase activity; P:flavonoid biosynthetic process
TR54293|c0_g1_i1	DEG between (2X sex and 4X apo) and (4X apo and 4X sex)	uncharacterized protein LOC100501120	1.9e-11	0
TR42455|c2_g1_i1	DEG between (2X sex and 4X apo) and (4X apo and 4X sex)	D-mannose binding lectin family , expressed	2.9e-15	F:ATP binding; C:integral component of membrane; C:cytoplasmic, membrane-bounded vesicle; F:protein serine/threonine kinase activity; F:carbohydrate binding; P:protein phosphorylation; C:plasma membrane
TR59284|c1_g1_i1	DEG between 2X sex and 4X apo	dual specificity phosphatase 4	3.6e-64	C:nucleus; P:negative regulation of MAP kinase activity; P:tyrosine metabolic process; F:protein tyrosine phosphatase activity; P:peptidyl-tyrosine dephosphorylation; F:protein tyrosine/serine/threonine phosphatase activity
TR5146|c0_g1_i1	DEG between 2X sex and 4X apo	hypothetical protein OsJ_07833 [Oryza sativa Japonica Group]	0	C:endomembrane system; C:extrinsic component of membrane; F:phospholipid binding
TR63964|c0_g1_i1	DEG between 2X sex and 4X apo	hypothetical protein SORBIDRAFT_04g031550	0	C:integral component of membrane
TR49893|c0_g2_i1	DEG between 2X sex and 4X apo	uncharacterized protein LOC100501776 precursor [Zea mays]	3.3e-50	F:binding; F:kinase activity
TR2801|c2_g1_i1	DEG between (4X apo and 4X sex) and (2X sex and 4X sex)	hypothetical protein SORBIDRAFT_08g007710 [Sorghum bicolor]	0	C:mitochondrion; C:integral component of membrane; P:transport; F:transporter activity
TR39884|c1_g2_i1	DEG between (4X apo and 4X sex) and (2X sex and 4X sex)	---NA---	---NA---
TR44090|c2_g1_i1	DEG between (4X apo and 4X sex) and (2X sex and 4X sex)	---NA---	---NA---
TR55389|c4_g1_i1	DEG between (4X apo and 4X sex) and (2X sex and 4X sex)	---NA---	---NA---
TR801|c0_g1_i1	DEG between (4X apo and 4X sex) and (2X sex and 4X sex)	hypothetical protein SORBIDRAFT_08g022820 [Sorghum bicolor]	1.3e-74	C:integral component of membrane
TR8250|c0_g1_i1	DEG between 4X apo and 4X sex	---NA---	---NA---
TR20209|c0_g1_i1	DEG between 4X apo and 4X sex	hypothetical protein SORBIDRAFT_04g029410	1.5e-34
TR34635|c0_g1_i1	DEG between 4X apo and 4X sex	---NA---	---NA---
TR54300|c0_g1_i1	DEG between 4X apo and 4X sex	receptor kinase 4	2.3e-113	F:ATP binding; C:plasmodesma; C:integral component of membrane; P:serine family amino acid metabolic process; F:protein serine/threonine kinase activity; P:protein phosphorylation; P:defense response; C:plasma membrane
TR17835|c0_g1_i1	DEG between 4X apo and 4X sex	hypothetical protein OsJ_07694	0	C:plasmodesma; P:resolution of meiotic recombination intermediates
TR16451|c2_g2_i1	DEG between 4X apo and 4X sex	hypothetical protein SORBIDRAFT_02g009580 [Sorghum bicolor]	2.7e-54	F:ATP binding; C:plasmodesma; P:recognition of pollen; P:innate immune response; C:integral component of membrane; P:serine family amino acid metabolic process; F:protein serine/threonine kinase activity; P:protein phosphorylation; C:plasma membrane
TR1769|c0_g3_i1	DEG between 4X apo and 4X sex	---NA---	---NA---
TR50128|c1_g2_i1	DEG between 4X apo and 4X sex	---NA---	---NA---
TR13337|c0_g1_i1	DEG between 2X sex and 4X sex	hypothetical protein SORBIDRAFT_04g010420 [Sorghum bicolor]	4.1e-133	P:globoside metabolic process; P:xyloglucan biosynthetic process; P:fucosylation; C:integral component of membrane; P:glycolipid biosynthetic process; C:Golgi apparatus; F:galactoside 2-alpha-L-fucosyltransferase activity; P:plant-type cell wall biogenesis
TR26142|c0_g2_i1	DEG between 2X sex and 4X sex	---NA---	---NA---
TR39098|c0_g1_i1	DEG between 2X sex and 4X sex	---NA---	---NA---
TR34586|c0_g1_i1	DEG between 2X sex and 4X sex	---NA---	-
TR32755|c4_g2_i1	DEG between 2X sex and 4X sex	unknown [Zea mays]	2e-80	F:ATP binding; C:integral component of membrane; P:serine family amino acid metabolic process; F:protein serine/threonine kinase activity; P:protein phosphorylation; F:polysaccharide binding
